# Supplementary material for: Continuing genomic evolution of the Neisseria meningitidis cc11.2 urethritis clade, NmUC: a narrative review
Source: Microb Genom. 2023 Oct 18;9(10):001113. doi: 10.1099/mgen.0.001113 (PMC10634446; doi:10.1099/mgen.0.001113)
Supplement: Supplementary material 1 [file mgen-9-1113-s001.xlsx]

## Sheet: Table S1
PubMLST ID	Isolate	country	region	town_or_city	year	Group	Original 209 Clade Analysis	Sub-clade
20359	M11 240294	UK [England]			2011	MSM Invasive	No	Non-clade
21256	M11 241043	UK [England]			2011	MSM Invasive	No	Non-clade
26731	M13 240559	UK [England]			2013	MSM Invasive	No	Non-clade
29644	M98 250473	UK			1998	Non-clade urogenital	No	Non-clade
29647	M98 252341	UK			1998	Non-clade urogenital	No	Non-clade
29654	M99 240321	UK			1999	Non-clade urogenital	No	Non-clade
29655	M99 241273	UK			1999	Non-clade urogenital	No	Non-clade
29656	M99 241594	UK			1999	Non-clade urogenital	No	Non-clade
29658	M99 241667	UK			1999	Non-clade urogenital	No	Non-clade
29659	M99 242350	UK			1999	Non-clade urogenital	No	Non-clade
29660	M99 243338	UK			1999	Non-clade urogenital	No	Non-clade
29661	M99 243927	UK			1999	Non-clade urogenital	No	Non-clade
29663	M00 240609	UK			2000	Non-clade urogenital	No	Non-clade
29664	M00 240972	UK			2000	Non-clade urogenital	No	Non-clade
29666	M00 241348	UK			2000	Non-clade urogenital	No	Non-clade
29667	M00 241657	UK			2000	Non-clade urogenital	No	Non-clade
29668	M00 241980	UK			2000	Non-clade urogenital	No	Non-clade
29669	M00 242028	UK			2000	Non-clade urogenital	No	Non-clade
29670	M00 243009	UK			2000	Non-clade urogenital	No	Non-clade
29671	M00 243130	UK			2000	Non-clade urogenital	No	Non-clade
29672	M01 240219	UK			2001	Non-clade urogenital	No	Non-clade
29673	M01 241306	UK			2001	Non-clade urogenital	No	Non-clade
29676	M01 241826	UK			2001	Non-clade urogenital	No	Non-clade
29678	M01 242544	UK			2001	Non-clade urogenital	No	Non-clade
29685	M02 240248	UK			2002	Non-clade urogenital	No	Non-clade
29701	M03 241647	UK			2003	Non-clade urogenital	No	Non-clade
30296	M14 240193	Canada			2001	MSM Invasive	No	Non-clade
30297	M14 240194	Canada			2001	MSM Invasive	No	Non-clade
30298	M14 240195	Canada			2001	MSM Invasive	No	Non-clade
30299	M14 240196	Canada			2001	MSM Invasive	No	Non-clade
30300	M14 240197	Canada			2001	MSM Invasive	No	Non-clade
30301	M14 240198	Canada			2001	MSM Invasive	No	Non-clade
39152	PE5	Italy			2014	Non-clade urogenital	No	Non-clade
39153	PE6	Italy			2014	Non-clade urogenital	No	Non-clade
39154	PE7	Italy			2014	Non-clade urogenital	No	Non-clade
42741	NM1	USA	Indiana		2016	Clade	Yes	NmUC-A
42742	NM2	USA	Indiana		2016	Clade	Yes	NmUC-A
47235	M21273	USA			2009	U.S. CC11 invasive disease isolates	No	Non-clade
49271	NM3	USA	Midwest		2016	Clade	Yes	NmUC-A
49272	NM4	USA	Midwest		2016	Clade	Yes	NmUC-A
50518	ATL-2	USA	Georgia	Atlanta	2016	Clade	No	NmUC-A
50519	ATL-1	USA	Georgia	Atlanta	2016	Clade	No	NmUC-A
50529	M21591	USA			2010	U.S. CC11 invasive disease isolates	No	Non-clade
50530	M21902	USA			2010	U.S. CC11 invasive disease isolates	No	Non-clade
50532	M25917	USA	South Carolina		2013	Clade	Yes	NmUC-A
50534	M27423	USA	Georgia		2013	Clade	Yes	NmUC-A
50535	M28961	USA	Michigan		2014	Clade	Yes	NmUC-A
50537	M29031	USA	New York		2013	Clade	Yes	NmUC-A
50538	M29040	USA	New York		2014	Clade	Yes	NmUC-A
50543	M37428	USA	Illinois		2015	Clade	Yes	NmUC-A
50546	M37450	USA	Michigan		2015	Clade	Yes	NmUC-A
50547	M37451	USA	Michigan		2015	Clade	Yes	NmUC-A
50548	M37452	USA	Michigan		2015	Clade	Yes	NmUC-A
50549	M37453	USA	Michigan		2015	Clade	Yes	NmUC-A
50550	M37454	USA	Michigan		2015	Clade	Yes	NmUC-A
50554	M37945	USA	Wisconsin		2015	Clade	Yes	NmUC-A
50556	M38333	USA	Ohio		2015	Clade	Yes	NmUC-A
50557	M38351	USA	Ohio		2015	Clade	Yes	NmUC-A
50558	M38352	USA	Ohio		2015	Clade	Yes	NmUC-A
50559	M38353	USA	Ohio		2015	Clade	Yes	NmUC-A
50560	M38357	USA	Ohio		2015	Clade	Yes	NmUC-A
50562	M38542	USA	Ohio		2015	Clade	Yes	NmUC-A
50563	M38543	USA	Ohio		2015	Clade	Yes	NmUC-A
50564	M38544	USA	Ohio		2015	Clade	Yes	NmUC-A
50565	M38545	USA	Ohio		2015	Clade	Yes	NmUC-A
50566	M38546	USA	Ohio		2015	Clade	Yes	NmUC-A
50567	M38547	USA	Ohio		2015	Clade	Yes	NmUC-A
50568	M38548	USA	Ohio		2015	Clade	Yes	NmUC-A
50569	M38549	USA	Ohio		2015	Clade	Yes	NmUC-A
50570	M38550	USA	Ohio		2015	Clade	Yes	NmUC-A
50571	M38551	USA	Ohio		2015	Clade	Yes	NmUC-A
50572	M38552	USA	Ohio		2015	Clade	Yes	NmUC-A
50573	M38553	USA	Ohio		2015	Clade	Yes	NmUC-A
50574	M38554	USA	Ohio		2015	Clade	Yes	NmUC-A
50575	M38555	USA	Ohio		2015	Clade	Yes	NmUC-A
50576	M38557	USA	Ohio		2015	Clade	Yes	NmUC-A
50577	M38558	USA	Ohio		2015	Clade	Yes	NmUC-A
50578	M38559	USA	Ohio		2015	Clade	Yes	NmUC-A
50579	M38560	USA	Ohio		2015	Clade	Yes	NmUC-A
50580	M38561	USA	Ohio		2015	Clade	Yes	NmUC-A
50581	M38562	USA	Ohio		2015	Clade	Yes	NmUC-A
50582	M38563	USA	Ohio		2015	Clade	Yes	NmUC-A
50583	M38564	USA	Ohio		2015	Clade	Yes	NmUC-A
50584	M38565	USA	Ohio		2015	Clade	Yes	NmUC-A
50585	M38566	USA	Ohio		2015	Clade	Yes	NmUC-A
50586	M38567	USA	Ohio		2015	Clade	Yes	NmUC-A
50587	M38568	USA	Ohio		2015	Clade	Yes	NmUC-A
50588	M38569	USA	Ohio		2015	Clade	Yes	NmUC-A
50589	M38570	USA	Ohio		2015	Clade	Yes	NmUC-A
50590	M38571	USA	Ohio		2015	Clade	Yes	NmUC-A
50591	M38572	USA	Ohio		2015	Clade	Yes	NmUC-A
50592	M38573	USA	Ohio		2015	Clade	Yes	NmUC-A
50593	M38574	USA	Ohio		2015	Clade	Yes	NmUC-A
50594	M38575	USA	Ohio		2015	Clade	Yes	NmUC-A
50595	M38576	USA	Ohio		2015	Clade	Yes	NmUC-A
50596	M38577	USA	Ohio		2015	Clade	Yes	NmUC-A
50597	M38578	USA	Ohio		2015	Clade	Yes	NmUC-A
50598	M38579	USA	Ohio		2015	Clade	Yes	NmUC-A
50599	M38580	USA	Ohio		2015	Clade	Yes	NmUC-A
50600	M38581	USA	Ohio		2015	Clade	Yes	NmUC-A
50601	M38582	USA	Ohio		2015	Clade	Yes	NmUC-A
50602	M38583	USA	Ohio		2015	Clade	Yes	NmUC-A
50603	M38584	USA	Ohio		2015	Clade	Yes	NmUC-A
50604	M38585	USA	Ohio		2015	Clade	Yes	NmUC-A
50605	M38586	USA	Ohio		2015	Clade	Yes	NmUC-A
50606	M38587	USA	Ohio		2015	Clade	Yes	NmUC-A
50607	M38588	USA	Ohio		2015	Clade	Yes	NmUC-A
50608	M38589	USA	Ohio		2015	Clade	Yes	NmUC-A
50609	M38590	USA	Ohio		2015	Clade	Yes	NmUC-A
50610	M38591	USA	Ohio		2015	Clade	Yes	NmUC-A
50612	M38609	USA	Michigan		2015	Clade	Yes	NmUC-A
50613	M38610	USA	Michigan		2015	Clade	Yes	NmUC-A
50614	M38611	USA	Michigan		2015	Clade	Yes	NmUC-A
50615	M38612	USA	Michigan		2015	Clade	Yes	NmUC-A
50616	M38613	USA	Michigan		2015	Clade	Yes	NmUC-A
50617	M38614	USA	Michigan		2015	Clade	Yes	NmUC-A
50618	M38615	USA	Michigan		2015	Clade	Yes	NmUC-A
50619	M38616	USA	Michigan		2015	Clade	Yes	NmUC-A
50620	M38635	USA	Michigan		2015	Clade	Yes	NmUC-A
50622	M38685	USA	Ohio		2015	Clade	Yes	NmUC-A
50623	M38686	USA	Ohio		2015	Clade	Yes	NmUC-A
50624	M38687	USA	Ohio		2015	Clade	Yes	NmUC-A
50625	M38688	USA	Ohio		2015	Clade	Yes	NmUC-A
50626	M38689	USA	Ohio		2015	Clade	Yes	NmUC-A
50627	M38690	USA	Ohio		2015	Clade	Yes	NmUC-A
50628	M38729	USA	Ohio		2015	Clade	Yes	NmUC-A
50629	M38744	USA	Ohio		2015	Clade	Yes	NmUC-A
50630	M38745	USA	Ohio		2015	Clade	Yes	NmUC-A
50631	M38746	USA	Ohio		2015	Clade	Yes	NmUC-A
50632	M38747	USA	Ohio		2015	Clade	Yes	NmUC-A
50633	M38748	USA	Ohio		2015	Clade	Yes	NmUC-A
50635	M38750	USA	Ohio		2015	Clade	Yes	NmUC-A
50636	M38751	USA	Ohio		2015	Clade	Yes	NmUC-A
50637	M38752	USA	Ohio		2015	Clade	Yes	NmUC-A
50638	M38753	USA	Ohio		2015	Clade	Yes	NmUC-A
50639	M38754	USA	Ohio		2015	Clade	Yes	NmUC-A
50640	M38851	USA	Pennsylvania		2015	Clade	Yes	NmUC-A
50641	M38852	USA	Pennsylvania		2015	Clade	Yes	NmUC-A
50642	M38853	USA	Pennsylvania		2015	Clade	Yes	NmUC-A
50643	M38854	USA	Pennsylvania		2015	Clade	Yes	NmUC-A
50644	M38855	USA	Pennsylvania		2015	Clade	Yes	NmUC-A
50645	M38856	USA	Pennsylvania		2015	Clade	Yes	NmUC-A
50646	M38857	USA	Pennsylvania		2015	Clade	Yes	NmUC-A
50647	M38858	USA	Pennsylvania		2015	Clade	Yes	NmUC-A
50648	M38859	USA	Alabama		2015	Clade	Yes	NmUC-A
50649	M38860	USA	Alabama		2015	Clade	Yes	NmUC-A
50650	M38861	USA	Alabama		2015	Clade	Yes	NmUC-A
50651	M38862	USA	North Carolina		2015	Clade	Yes	NmUC-A
50652	M38873	USA	Georgia		2015	Clade	Yes	NmUC-A
50654	M38896	USA	New York		2015	Clade	Yes	NmUC-A
50658	M38903	USA	New York		2015	Clade	Yes	NmUC-A
50660	M38905	USA	New York		2015	Clade	Yes	NmUC-A
50661	M38907	USA	New York		2015	Clade	Yes	NmUC-A
50662	M38908	USA	New York		2015	Clade	Yes	NmUC-A
50663	M38910	USA	New York		2015	Clade	Yes	NmUC-A
50665	M38913	USA	New York		2015	Clade	Yes	NmUC-A
50668	M38919	USA	New York		2015	Clade	Yes	NmUC-A
50669	M39061	USA	Ohio		2016	Clade	Yes	NmUC-A
50670	M39062	USA	Ohio		2016	Clade	Yes	NmUC-A
50671	M39063	USA	Ohio		2016	Clade	Yes	NmUC-A
50672	M39064	USA	Ohio		2016	Clade	Yes	NmUC-A
50673	M39065	USA	Ohio		2015	Clade	Yes	NmUC-A
50674	M39066	USA	Ohio		2015	Clade	Yes	NmUC-A
50675	M39067	USA	Ohio		2015	Clade	Yes	NmUC-A
50676	M39068	USA	Ohio		2015	Clade	Yes	NmUC-A
50677	M39069	USA	Ohio		2015	Clade	Yes	NmUC-A
50678	M39070	USA	Ohio		2015	Clade	Yes	NmUC-A
50679	M39071	USA	Ohio		2015	Clade	Yes	NmUC-A
50680	M39103	USA	Michigan		2016	Clade	Yes	NmUC-A
50681	M39104	USA	Michigan		2015	Clade	Yes	NmUC-A
50682	M39174	USA	Michigan		2016	Clade	Yes	NmUC-A
50683	M39201	USA	Kentucky		2015	Clade	Yes	NmUC-A
50684	M39202	USA	Kentucky		2015	Clade	Yes	NmUC-A
50685	M39203	USA	Missouri		2015	Clade	Yes	NmUC-A
50686	M39204	USA	Missouri		2015	Clade	Yes	NmUC-A
50687	M39218	USA	Ohio		2016	Clade	Yes	NmUC-A
50688	M39219	USA	Ohio		2016	Clade	Yes	NmUC-A
50689	M39220	USA	Ohio		2016	Clade	Yes	NmUC-A
50690	M39221	USA	Ohio		2016	Clade	Yes	NmUC-A
50691	M39222	USA	Ohio		2016	Clade	Yes	NmUC-A
50692	M39223	USA	Ohio		2016	Clade	Yes	NmUC-A
50693	M39531	USA	Michigan		2016	Clade	Yes	NmUC-A
50694	M39534	USA	Michigan		2016	Clade	Yes	NmUC-A
50695	M39550	USA	Ohio		2016	Clade	Yes	NmUC-A
50696	M39551	USA	Ohio		2016	Clade	Yes	NmUC-A
50697	M39552	USA	Ohio		2016	Clade	Yes	NmUC-A
50698	M39553	USA	Ohio		2016	Clade	Yes	NmUC-A
50699	M39766	USA	Michigan		2016	Clade	Yes	NmUC-A
50700	M39803	USA	Ohio		2015	Clade	Yes	NmUC-A
50701	M39804	USA	Ohio		2015	Clade	Yes	NmUC-A
50702	M39805	USA	Ohio		2015	Clade	Yes	NmUC-A
50703	M39806	USA	Ohio		2015	Clade	Yes	NmUC-A
50704	M39819	USA	Ohio		2016	Clade	Yes	NmUC-A
50705	M39820	USA	Ohio		2016	Clade	Yes	NmUC-A
50706	M39821	USA	Ohio		2016	Clade	Yes	NmUC-A
50707	M39822	USA	Ohio		2016	Clade	Yes	NmUC-A
50708	M39823	USA	Ohio		2016	Clade	Yes	NmUC-A
50709	M39824	USA	Ohio		2015	Clade	Yes	NmUC-A
50710	M39825	USA	Ohio		2015	Clade	Yes	NmUC-A
50711	M39844	USA	Pennsylvania		2016	Clade	Yes	NmUC-A
50712	M39845	USA	Pennsylvania		2016	Clade	Yes	NmUC-A
50713	M39846	USA	Pennsylvania		2016	Clade	Yes	NmUC-A
50714	M39847	USA	Pennsylvania		2016	Clade	Yes	NmUC-A
50716	M39849	USA	Pennsylvania		2016	Clade	Yes	NmUC-A
50717	M39850	USA	Pennsylvania		2016	Clade	Yes	NmUC-A
50718	M39851	USA	Pennsylvania		2016	Clade	Yes	NmUC-A
50719	M40039	USA	Ohio		2016	Clade	Yes	NmUC-A
50720	M40090	USA	Ohio		2016	Clade	Yes	NmUC-A
50721	M40091	USA	Ohio		2016	Clade	Yes	NmUC-A
50722	M40092	USA	Ohio		2016	Clade	Yes	NmUC-A
50723	M40093	USA	Ohio		2016	Clade	Yes	NmUC-A
50724	M40103	USA	Pennsylvania		2016	Clade	Yes	NmUC-A
50725	M40104	USA	Pennsylvania		2016	Clade	Yes	NmUC-A
50727	M40107	USA	Pennsylvania		2016	Clade	Yes	NmUC-A
50728	M40108	USA	Pennsylvania		2016	Clade	Yes	NmUC-A
50730	M40226	USA	Ohio		2016	Clade	Yes	NmUC-A
50731	M40227	USA	Ohio		2016	Clade	Yes	NmUC-A
50732	M40228	USA	Ohio		2016	Clade	Yes	NmUC-A
50735	M40268	USA	New York		2016	Clade	Yes	NmUC-A
50736	M40269	USA	New York		2016	Clade	Yes	NmUC-A
50737	M40270	USA	New York		2016	Clade	Yes	NmUC-A
50738	M40273	USA	New York		2016	Clade	Yes	NmUC-A
50739	M40275	USA	New York		2016	Clade	Yes	NmUC-A
50740	M40280	USA	New York		2016	Clade	Yes	NmUC-A
50741	M40281	USA	New York		2016	Clade	Yes	NmUC-A
50742	M40317	USA	Michigan		2016	Clade	Yes	NmUC-A
50743	M40328	USA	Ohio		2016	Clade	Yes	NmUC-A
50744	M40329	USA	Ohio		2016	Clade	Yes	NmUC-A
50745	M40411	USA	Pennsylvania		2016	Clade	Yes	NmUC-A
50746	M40412	USA	Pennsylvania		2016	Clade	Yes	NmUC-A
50747	M40414	USA	Pennsylvania		2016	Clade	Yes	NmUC-A
50749	M40416	USA	Georgia		2016	Clade	Yes	NmUC-A
50750	M40417	USA	Georgia		2016	Clade	Yes	NmUC-A
50751	M40418	USA	Georgia		2016	Clade	Yes	NmUC-A
50752	M40419	USA	Georgia		2016	Clade	Yes	NmUC-A
50753	M40421	USA	Georgia		2016	Clade	Yes	NmUC-A
50754	M40428	USA	Ohio		2016	Clade	Yes	NmUC-A
50755	M40429	USA	Ohio		2016	Clade	Yes	NmUC-A
50756	M40430	USA	Ohio		2016	Clade	Yes	NmUC-A
50757	M40431	USA	Ohio		2016	Clade	Yes	NmUC-A
50758	M40432	USA	Ohio		2016	Clade	Yes	NmUC-A
50759	M40820	USA	Michigan		2016	Clade	Yes	NmUC-A
50760	M40822	USA	Michigan		2016	Clade	Yes	NmUC-A
50761	M40823	USA	Michigan		2016	Clade	Yes	NmUC-A
50762	M40824	USA	Michigan		2016	Clade	Yes	NmUC-A
50763	M40825	USA	Michigan		2016	Clade	Yes	NmUC-A
50764	M40826	USA	Michigan		2016	Clade	Yes	NmUC-A
50765	M40827	USA	Michigan		2016	Clade	Yes	NmUC-A
50767	M40829	USA	Michigan		2016	Clade	Yes	NmUC-A
56753	M20933	USA			2009	U.S. CC11 invasive disease isolate	No	Non-clade
72216	COL201912-40	USA			2019	Clade	No	NmUC-B
72325	M19 240677	UK [England]			2019	Clade	No	NmUC-B
72327	M19 240452	UK [England]			2019	Clade	No	NmUC-B
72702	COL201912-39	USA			2019	Clade	No	NmUC-B
72718	COL201912-83	USA			2019	Clade	No	NmUC-A
81897	20153	Vietnam	An Giang		2019	Clade	No	NmUC-B
82074	20154	Vietnam		Tay Ninh	2020	Clade	No	NmUC-B
82075	20161	Vietnam		Ho Chi Minh City	2019	Clade	No	NmUC-B
82076	20167	Vietnam		Can Tho	2019	Clade	No	NmUC-B
82416	20158	Vietnam		Ho Chi Minh City	2019	Clade	No	NmUC-B
82418	20152	Vietnam	Dong Nai		2019	Clade	No	NmUC-B
82419	20155	Vietnam		Ho Chi Minh City	2019	Clade	No	NmUC-B
82420	20156	Vietnam		Ho Chi Minh City	2019	Clade	No	NmUC-B
82421	20157	Vietnam		Ho Chi Minh City	2019	Clade	No	NmUC-B
82422	20162	Vietnam	Long An		2019	Clade	No	NmUC-B
82423	20163	Vietnam		Ho Chi Minh City	2019	Clade	No	NmUC-B
82424	20164	Vietnam		Ho Chi Minh City	2019	Clade	No	NmUC-B
82425	20165	Vietnam		Ho Chi Minh City	2019	Clade	No	NmUC-B
82426	20166	Vietnam		Ho Chi Minh City	2020	Clade	No	NmUC-B
82427	20168	Vietnam		Ho Chi Minh City	2019	Clade	No	NmUC-B
82430	20149	Vietnam		Ho Chi Minh City	2019	Clade	No	NmUC-B
93021	COL201807-47	USA			2018	Clade	No	NmUC-A
93090	COL201811-12	USA			2018	Clade	No	NmUC-A
96268	M51713	USA			2019	Clade	No	NmUC-B
96415	M43844	USA	New Jersey		2017	Clade	No	NmUC-A
96416	M43843	USA	New Jersey		2017	Clade	No	NmUC-A
98202	20414	Vietnam		Ho Chi Minh City	2020	Clade	No	NmUC-B
98203	20415	Vietnam		Ho Chi Minh City	2020	Clade	No	NmUC-B
98204	20416	Vietnam		Ho Chi Minh City	2020	Clade	No	NmUC-B
115253	NM000018	USA	New York City		2021	Clade	No	NmUC-B
115263	NM000030	USA	New York City		2019	Clade	No	NmUC-A
115270	NM000040	USA	New York City		2019	Clade	No	NmUC-B
115271	NM000041	USA	New York City		2019	Clade	No	NmUC-B
115274	NM000044	USA	New York City		2019	Clade	No	NmUC-B
115275	NM000045	USA	New York City		2019	Clade	No	NmUC-B
115278	NM000048	USA	New York City		2019	Clade	No	NmUC-B
115279	NM000049	USA	New York City		2019	Clade	No	NmUC-B
115281	NM000051	USA	New York City		2019	Clade	No	NmUC-B
115282	NM000052	USA	New York City		2019	Clade	No	NmUC-B
115286	NM000056	USA	New York City		2019	Clade	No	NmUC-A
115287	NM000057	USA	New York City		2019	Clade	No	NmUC-B
115289	NM000059	USA	New York City		2019	Clade	No	NmUC-B
115291	NM000061	USA	New York City		2019	Clade	No	NmUC-A
115292	NM000062	USA	New York City		2019	Clade	No	NmUC-B
125130	M51714	USA	California		2019	Clade	No	NmUC-B
127047	M47802	USA	Pennsylvania		2018	Clade	No	NmUC-A
127143	M50180	USA	Maryland		2018	Clade	No	NmUC-A
135430	NIID835	Japan	Tokyo		2022	Clade	No	NmUC-B
135431	NIID836	Japan	Aichi		2022	Clade	No	NmUC-B
135432	NIID838	Japan	Aichi		2022	Clade	No	NmUC-B
